# Supplementary material for: Changes in organelle position and epithelial architecture associated with loss of CrebA
Source: Biol Open. 2015 Feb 13;4(3):317–30. doi: 10.1242/bio.201411205 (PMC4359738; doi:10.1242/bio.201411205)
Supplement: Supplementary Material [file supp_bio.201411205_Table_S1.xlsx]

## Sheet: Sheet1
Probeset ID	Gene Symbol	P-value	Linear Fold Change
1636829_at	CG31902	4.4286e-05	90.4376
1635512_at	CG11893	0.000580191	31.3501
1641174_at	RFeSP	3.26799e-05	28.8265
1622893_at	IM3 /// RpS10b	0.000432309	25.9164
1629760_s_at	---	0.000137284	18.3827
1634960_at	CG14375	8.63799e-05	11.7162
1624283_at	Cpr47Eb	0.00110537	10.7309
1627407_at	SNCF	0.00203992	8.07444
1624543_s_at	---	0.00159877	7.71002
1623345_at	CG33474	0.000263583	7.56832
1629803_a_at	scb	0.000288332	6.81293
1635189_at	Drs	0.000453302	6.6867
1637367_at	CG10799	2.20004e-05	6.23116
1638378_at	CG13116	0.0222186	6.18317
1625430_at	CG14022	0.000171193	5.9219
1631660_at	CG15065	0.0120584	5.49255
1625276_a_at	Eip71CD	0.00141428	5.40781
1635263_at	CG11825	0.00108422	5.35436
1633857_at	CG13659	0.020041	5.28087
1634399_at	CG18367	0.000500415	4.78008
1628107_at	CG3513	0.000812355	4.66901
1625053_at	CG16898	0.00410458	4.53309
1626345_at	IM4	0.00137216	4.51182
1625894_at	CG11370	0.000481785	4.50313
1640377_s_at	Rala	0.00469918	4.25615
1633621_at	Muc18B	0.00249838	4.17607
1636782_at	CG10035	0.00826455	4.173
1632045_at	CG5697	0.000785336	4.08161
1624342_at	CG10911	0.00384531	4.00028
1629530_at	IM23	0.0147929	3.97937
1630933_at	CG6738	0.000366373	3.96644
1626248_at	CG18547	0.00088911	3.96426
1623714_at	CG8620	0.000180625	3.87861
1625583_at	CG16926	0.000408608	3.83359
1639019_s_at	CG33470 /// IM10	0.00865537	3.7631
1638277_at	CG11550	0.00243607	3.59099
1626044_at	---	0.00685964	3.58734
1638301_at	CG8157	2.60972e-05	3.55464
1636213_at	---	8.50945e-05	3.5409
1636409_at	CG11034	0.000125463	3.5075
1630088_at	CG16743	0.00590188	3.47765
1640144_at	CG18067	0.00309764	3.4103
1639619_a_at	ZnT35C	0.00154538	3.36859
1634594_at	CG17738	0.0237019	3.36334
1629675_at	CG18814 /// CG7998	0.000175494	3.36012
1631349_s_at	---	0.0300106	3.34168
1639268_at	CG13324	0.000449774	3.33866
1623834_at	CG18641	0.0121265	3.3341
1635548_s_at	CG30287 /// CG34166	0.0308529	3.29961
1623256_at	GstE1	0.00121301	3.28881
1638183_at	CG13868	0.00176856	3.27398
1628406_s_at	---	0.045925	3.16268
1624057_at	CG16713	0.0105151	3.09917
1638057_at	CG18765	0.00166784	3.06182
1631239_s_at	CG31131 /// CG31253	0.00846724	3.06099
1640275_at	CG7290	0.00122369	3.03361
1635060_at	CG15068	0.0135343	2.95903
1638943_at	Z600	0.0312702	2.95537
1632861_at	msta	0.00153787	2.94257
1625570_at	Cpr64Ac	0.00258494	2.91857
1624945_a_at	CG10910	0.00200234	2.89656
1635446_at	CG15043 /// DsimCG15043	0.00327021	2.89614
1638461_s_at	CG7271 /// term	0.0210195	2.89218
1638246_at	CG5804	0.00170221	2.89176
1641250_at	CG14302	0.00859052	2.88535
1635008_at	Cyp9b2	0.00384474	2.87041
1631628_s_at	CG12896 /// Prx2540-1 /// Prx2540-2	0.00410711	2.86408
1631289_at	CG12540	0.000208191	2.83755
1639180_at	Arc1	0.025994	2.83483
1636293_at	CG2217	3.97804e-05	2.79999
1624316_at	CG9737	0.000677264	2.7895
1626896_at	CG34436 /// CG34437	0.0023898	2.7803
1637151_at	mre11	0.00184408	2.77174
1632071_at	CG8870	0.0238687	2.77128
1638975_at	CG13876	0.00688953	2.76626
1623770_at	CG1673 /// DpaiCG1673 /// DsimCG1673	0.0175052	2.746
1632873_at	MtnA	0.00926715	2.7312
1626319_a_at	IM10	0.00450422	2.72888
1627073_a_at	CG10126	0.00525702	2.72825
1638648_at	CG8160	0.00478685	2.72719
1629106_at	CG2233	0.00360869	2.72034
1639901_a_at	Cyp49a1	0.00246963	2.70901
1639454_at	CG10912	0.0106763	2.69944
1625965_a_at	Osi2	0.0240371	2.6911
1635886_s_at	---	0.0395857	2.67798
1625185_at	CAH2	0.0063404	2.67527
1632203_at	CG31706	3.05415e-05	2.66073
1626874_at	Eip63F-1	0.0243373	2.66049
1641429_at	GstE2	0.0290191	2.64546
1633268_s_at	Nha1	0.00468531	2.62811
1628405_at	CG7298	0.0335374	2.62255
1624409_a_at	CG11315	0.00359861	2.61035
1623355_at	v	0.0161539	2.60715
1634142_at	CG6403	0.0211451	2.59935
1633645_at	---	0.000989365	2.59158
1626489_s_at	CG7433	0.000863337	2.5656
1641225_at	CG7432	0.00938977	2.55888
1638368_at	CG31674	4.08875e-05	2.55007
1623298_at	CG6067	9.24837e-05	2.54021
1625058_at	yellow-d	0.0204135	2.53234
1641688_at	CG18136	0.00667217	2.52973
1629569_at	Fbxl4	0.00256618	2.52297
1636820_s_at	spo	0.00989892	2.49933
1623294_at	CG17669	8.34331e-05	2.49697
1624011_at	Cpr76Bc	0.0015191	2.49301
1630109_at	CG8628 /// Hsc70-4	0.000654176	2.47664
1630600_at	Fst /// Scm	0.0162187	2.4664
1635945_at	CG15394	0.0300888	2.46341
1630051_at	Tsp42Ec	0.000375526	2.45761
1633607_at	CG2444	0.0124253	2.45671
1638892_at	CG5397	0.00492236	2.45599
1630741_s_at	PGRP-LB	0.0115558	2.44533
1627771_at	CG13075	0.0192572	2.42772
1638196_at	alphaTry	0.00190404	2.42142
1639320_a_at	Ddc	0.0231738	2.4085
1628314_a_at	CG6891	0.0297105	2.40536
1635267_s_at	Tsp66E	0.0175342	2.39558
1633710_at	ChLD3	0.00398596	2.39336
1631262_at	CG14866	0.000547812	2.38277
1637394_s_at	CG31781	0.00551453	2.38199
1629776_a_at	CG6643	0.0153909	2.37044
1634463_at	CG7992	0.000423344	2.36306
1635817_at	CG11131	0.000391789	2.36261
1623083_at	CG1698	0.000950047	2.35155
1627785_at	Tsp42En	0.00157933	2.34673
1623892_at	Bsg25A	0.0230148	2.33416
1628657_at	GstE9	0.00460229	2.3335
1639694_s_at	Arc1 /// CG10102	0.0197575	2.32732
1625837_at	CG17244	0.000851645	2.32338
1630692_at	CG31789	0.0137998	2.32265
1634549_at	CG11750	0.0135333	2.32188
1624290_at	CG4752	0.00451522	2.311
1631746_a_at	CG8774	0.005436	2.30925
1625763_at	CG2789	0.00786489	2.30744
1625486_a_at	PGRP-LA	0.00810204	2.30277
1635453_at	CG13095	0.00602985	2.30214
1639744_at	---	0.00228343	2.30202
1628927_at	yellow-b	0.000726018	2.29875
1624995_at	CG12355	0.00225084	2.29351
1635952_at	l(2)efl	0.00814034	2.28814
1630255_at	CG31676	0.00107866	2.28748
1628628_at	CalpA	1.83463e-06	2.27428
1639359_at	CG31974	0.0217718	2.26209
1630669_at	CG7299	0.00178371	2.2619
1635196_at	CG6836	0.0463956	2.24596
1636398_at	CG10086	0.00027261	2.24237
1634227_a_at	CG9517	0.0488034	2.24048
1624322_at	Rh50	0.00173512	2.23748
1625664_at	CG14059	0.0179585	2.2334
1630571_at	CG14317	0.0155439	2.23232
1626324_at	Cyp309a1	0.00521927	2.22843
1626093_at	Jon65Aiii	0.0393859	2.21665
1636196_s_at	CG6891 /// CG6900	0.0346118	2.21304
1623428_at	CG14933	0.00794881	2.2102
1638299_at	CG42348	0.0403192	2.20931
1636194_s_at	---	0.0250106	2.19919
1628793_at	CG6106	0.0346867	2.19528
1632984_s_at	CG6503	0.000278841	2.16296
1635370_at	Tsp42El	0.00202387	2.16205
1632558_at	CG5630	0.0109256	2.16054
1638636_at	CG12512	0.00774061	2.15728
1636119_at	CG1468	0.00976513	2.15172
1632960_at	Eh	0.00385666	2.14683
1629967_s_at	park	0.00176948	2.14366
1635705_at	CG12858	0.0121088	2.14122
1629705_at	CG6084	0.00428844	2.14004
1633771_s_at	CG2017	0.0316129	2.13931
1638016_at	CG2993	0.0142755	2.13622
1633196_at	alpha-Est2	0.014022	2.12998
1639218_s_at	CG15530	0.0150531	2.12662
1630467_a_at	Dh31	0.00770495	2.12298
1637983_s_at	CG10365	0.00719587	2.12101
1629417_s_at	CG14853	0.0290293	2.11631
1635273_s_at	kek5	0.00374691	2.11487
1638175_at	mst	0.013513	2.1147
1627464_at	LvpD	0.020163	2.1104
1629269_at	CG32204	0.0412044	2.10851
1633157_a_at	igl	0.0370875	2.10534
1629669_x_at	---	0.000616567	2.09557
1637644_at	CG13813	0.000196646	2.08206
1630412_at	nimB5	0.00062917	2.07901
1631281_a_at	amd	0.00751253	2.0769
1636943_s_at	Spn5	0.00705052	2.07458
1626022_at	Cyp12e1	0.0440879	2.0694
1639164_at	CG9486	0.000508997	2.069
1627636_at	CG14636	0.00964196	2.06792
1640890_at	Cpr23B	0.0242028	2.06741
1637662_at	msta	0.00381782	2.06738
1641610_at	Mur18B	0.00838397	2.06678
1630036_at	CG13594	0.000904772	2.06362
1626174_a_at	jdp	0.0109463	2.05625
1635456_at	CG31235	0.0127146	2.04694
1639666_at	S1P	0.0481481	2.04103
1636979_at	CG7912	0.0336417	2.03656
1637872_at	Spat	0.00869146	2.03295
1630236_s_at	CG15093	0.0205564	2.03211
1634551_at	CG6188	0.0144979	2.0291
1625304_s_at	CG34301	0.00257515	2.0265
1636330_at	CG17107	0.00477866	2.02558
1639609_s_at	cpx /// SNF4Agamma	0.0427966	2.02346
1626028_at	CG4783	0.000239329	2.0214
1636175_a_at	CG9084	3.13706e-05	2.02086
1630064_at	CG5639	0.00473686	2.01887
1637309_a_at	Cyp12e1	0.0363802	2.01816
1623864_at	CG6321	0.00378088	2.01622
1635078_at	CG10617 /// DmirCG10617	0.00269733	2.01604
1641697_at	Nmdar1	0.00266378	2.01537
1641148_a_at	AcCoAS	0.00771247	2.00805
1629678_a_at	Aplip1	0.00128333	2.00682
1639265_at	CG15536	0.00643055	2.00569
1625439_at	Tsp29Fa	0.0121003	2.00349
1641481_at	Ugt86Dd	0.0357918	2.00328
1624787_s_at	CG16959	0.0190435	2.00213
1637491_s_at	CG3835	0.0023926	2.00155
1624724_at	b6	0.0157686	2.00133
1634392_at	CG14257	0.0190631	1.99812
1625457_at	CG10031	0.0228344	1.99028
1635375_at	CG5630	0.00121224	1.98356
1640488_a_at	CG9510 /// CG9515	0.00993847	1.98075
1626577_at	CG15556	0.0343827	1.97745
1631962_at	MtnD	0.0141315	1.97526
1640821_at	---	0.00662899	1.96806
1631817_a_at	Got1	0.00282094	1.9656
1635283_at	nimB2	0.00576588	1.9637
1631586_at	CG15250	0.000318969	1.9571
1632798_at	Sry-alpha	0.015161	1.95305
1627890_at	GstD10	0.00535751	1.9528
1629230_at	---	0.00493984	1.94899
1637336_at	CG5377	0.0235009	1.94866
1630258_at	GstD2	0.0185781	1.94791
1629710_at	Lip1	0.00300694	1.94477
1626831_at	CG6579	0.045897	1.94451
1633206_at	CG9780	0.00906545	1.94155
1623514_a_at	jdp	0.00022728	1.9412
1635510_at	CG34025	0.00938567	1.93739
1623388_at	CG15861	0.00480867	1.93686
1640065_at	GstE7	0.0188749	1.93596
1631548_at	CG30196	0.00235504	1.93315
1623117_at	CG31781	0.000880787	1.9327
1633471_at	Prx2540-2	0.00413194	1.93095
1628458_at	milt	0.0026277	1.92832
1636608_at	CG32843	0.0148703	1.92216
1623970_at	CG13154	0.000685992	1.92008
1638033_at	CG6055	0.00207127	1.91948
1624951_at	CG13862	0.0454835	1.91372
1632021_at	Cyp6a20	0.0408045	1.91251
1637076_at	CG8861	0.0437953	1.91203
1640350_at	fau	0.0440113	1.91133
1624587_at	CG13323	0.00356738	1.91111
1637900_at	CG11852	0.0161482	1.91063
1632705_at	ninaD	0.0226331	1.91062
1625409_at	CG17086	0.000295305	1.90993
1635894_at	CG30148	0.00417679	1.90372
1626308_s_at	CG4019	0.00522401	1.8931
1634097_s_at	CG11407 /// CG11659 /// CG6300	0.0237215	1.89086
1635318_at	Odc1	0.00470427	1.88961
1628147_at	neuroligin	0.0280869	1.88879
1630503_at	CG6045	0.00261585	1.88321
1623421_at	CG6347	0.0146779	1.87999
1640978_at	CG14567	0.00355333	1.87753
1640928_at	CG7998	0.00902521	1.87266
1634993_at	CG40498	0.0189996	1.86881
1631179_s_at	CG6680	0.000430046	1.86467
1633410_at	CG2975	0.00573232	1.86404
1624670_at	CG7589	0.00752667	1.86239
1639762_at	CG3734	0.0014812	1.85811
1633152_at	mod(mdg4)	0.0061398	1.85716
1633459_a_at	fau	0.00446681	1.85552
1633123_at	CG7201	0.0157606	1.85548
1635292_at	CG34396	0.00272206	1.85183
1637590_at	CG42329	0.000349513	1.85033
1631756_at	CG10859	0.000647709	1.84977
1638789_at	fau	0.00101141	1.84618
1641304_s_at	CG9801	0.00140643	1.84542
1623151_a_at	CG2010	0.000342452	1.84473
1627833_at	Cralbp	0.0103409	1.84386
1637354_at	CG8172	0.00422054	1.84385
1638558_a_at	Snap25	0.00211012	1.84334
1638120_at	CG1927	0.0114413	1.84084
1630113_at	CG10660	9.1431e-05	1.83713
1637385_a_at	CG9780	0.0166594	1.83643
1623838_s_at	CG4629	0.00866002	1.83555
1633777_at	CG11221	0.0134403	1.83376
1631148_at	CG9673	0.00144528	1.83112
1623329_at	CG14500	0.000691278	1.83033
1626917_at	CG31337	0.000512397	1.82889
1637706_at	CG7330	0.0163791	1.82733
1632744_a_at	if	1.87918e-05	1.82731
1629738_at	CG14957	0.0124262	1.82564
1640335_at	CG31304	0.0439175	1.82487
1636740_at	Fdh	0.012967	1.82478
1625873_at	CG15661	0.0149988	1.82255
1641434_at	CG32695	0.00778529	1.82184
1630802_at	Cyp6d4	0.0268582	1.82136
1625757_at	gfzf	0.000308641	1.82113
1635482_at	CG2976	0.0340076	1.81999
1629687_s_at	CG15891 /// CG15892	0.00343847	1.8198
1631882_at	CG10264	0.0207056	1.8198
1629426_s_at	Trx-2	0.00191087	1.81835
1631058_s_at	Mgstl	0.00998875	1.81769
1630375_at	Mec2	0.010304	1.8131
1634136_at	CG2157	0.00161824	1.81172
1640242_s_at	---	0.0139252	1.81112
1631994_a_at	Mocs1	0.0185325	1.80587
1630993_at	CG31414	0.00370714	1.80533
1639529_at	CG9380	0.000145155	1.80217
1628758_at	CG1774	0.00989491	1.80189
1625810_s_at	CG13937	0.00184305	1.8013
1634219_a_at	Jafrac1	0.0192488	1.80089
1632701_at	Pal	0.00492352	1.7968
1625975_at	Nha2	0.0072181	1.7966
1632190_at	Atx-1 /// CG4542	0.0184245	1.79514
1624830_at	Act79B	0.00219759	1.7935
1625695_at	Ets98B	0.00292638	1.79131
1632238_at	CG13248	0.00223949	1.78994
1640440_at	Dms	0.0367202	1.78871
1640867_s_at	htl	0.0289901	1.78763
1631169_at	CG34115	0.0286903	1.78708
1638240_s_at	CG8785	0.00141057	1.78405
1636345_s_at	syt	0.0442932	1.78312
1641337_at	CG11617	0.00755598	1.7813
1640469_at	CG17127	0.0400137	1.78099
1633232_at	CG34325	0.0157649	1.78091
1634200_a_at	CG9413	0.00162632	1.77971
1623315_at	CG13253	0.00284299	1.77914
1625046_at	Rbm13	0.0374762	1.77737
1625614_at	---	0.0289054	1.77667
1626536_at	CG6776	0.0220538	1.77551
1629265_at	dib	0.000809592	1.77334
1633432_at	CG9657	0.0351093	1.77301
1627577_at	CG7409	0.00154322	1.77225
1625951_at	CG17778	0.00787848	1.77215
1629554_at	CG14928	0.0437245	1.76995
1639439_at	Sclp	0.00432678	1.76406
1629786_a_at	CG31116	0.0325954	1.76399
1629546_at	CG7054	0.0247182	1.76177
1624137_at	CG11911	0.0328227	1.76093
1629083_at	CG16704	0.0442451	1.76048
1641535_at	CG9555	0.00657362	1.75653
1634418_at	CG33281	0.0134452	1.75598
1628639_at	CG5791	0.00141391	1.75555
1626455_s_at	CG34005	0.0173767	1.75141
1625388_at	CG4893	0.0251476	1.74994
1624399_at	---	0.000460254	1.74947
1631315_at	CG12730	0.0104113	1.74941
1635449_s_at	Dip-B	0.0219577	1.74434
1631227_at	CG5793	0.0021783	1.74153
1635757_at	laza	0.000887009	1.74108
1624259_at	CG32040	0.000184491	1.74014
1639584_at	Cyp4ad1	0.021266	1.7396
1631497_at	Tsp42Eo	0.00557086	1.73942
1626416_a_at	l(2)efl	0.000636204	1.73846
1633581_at	TwdlX	0.0274662	1.73782
1632959_at	CG8854	0.0185954	1.73298
1639971_at	CG12224	0.00162043	1.73251
1625752_at	TpnC41C	0.0125254	1.73132
1623544_at	comm3	0.00903678	1.73092
1636199_at	dpr15	0.0485039	1.72937
1627855_at	yellow-e	0.0182757	1.7254
1637301_a_at	slo	0.047402	1.72483
1637555_at	mtTFB1	0.0440413	1.72446
1635998_at	Cpr67B	0.00284517	1.72351
1625891_at	CG17111	0.00284392	1.72239
1635086_at	CG4666	0.00375132	1.71978
1636682_at	CG31778	0.0270866	1.71967
1631040_at	CG10632	0.0152553	1.71833
1632343_at	Alas	0.00356929	1.71782
1624997_s_at	2009-09-05	0.00321852	1.71683
1630590_at	CG18417	0.0171217	1.71239
1628075_at	olf186-M	0.00939547	1.70984
1639059_s_at	exu	0.0103727	1.7076
1640113_at	CG14183	0.0177731	1.70558
1637499_s_at	CG5953	0.0386371	1.70201
1624435_at	Tsp42Ej	0.0224801	1.6992
1639537_at	CG4587	0.0319735	1.69886
1628614_at	CG14014	0.0177192	1.69747
1638969_at	CG6279	0.00385761	1.69714
1634296_s_at	CG17646	0.00100213	1.69704
1636826_at	CG14072	0.0103686	1.69663
1628718_at	CG11289	0.0136742	1.69564
1638193_at	CG5612	0.00348086	1.69148
1631164_a_at	CG12370	0.00439	1.69098
1628896_a_at	CG4210	0.00991597	1.69042
1632032_at	CG13188	0.0110457	1.68914
1631620_at	GlyP	0.0201485	1.68884
1628950_at	CG10178	0.0160566	1.68851
1640886_a_at	kay	0.0483554	1.6875
1623374_a_at	Fim	0.0120396	1.68559
1627837_at	CG5527	0.0407499	1.68497
1637648_at	CG11191	0.000483803	1.68184
1641593_at	CG33969 /// fbl	0.00382654	1.68113
1640590_at	CG32195	0.0415534	1.68089
1623706_at	CG9498	0.0130687	1.68031
1628052_at	Cyp6a17	0.0324513	1.67883
1628843_at	Ipod	0.0124621	1.67738
1628121_at	Osi14	0.0154865	1.67531
1623020_at	CG31937	0.0226087	1.674
1638278_s_at	Myo61F	0.00167054	1.6737
1641062_at	Ady43A	0.02119	1.67203
1627350_at	CG12420	0.00184875	1.67111
1633696_at	TM4SF	0.00411889	1.67039
1632699_s_at	Adh /// Adhr	0.00903047	1.6698
1634828_at	pgant8	0.00712978	1.66917
1636374_at	CAH1	0.0181071	1.66497
1634259_at	CG9083	0.0101346	1.66428
1639830_s_at	CG8850	0.0275916	1.66322
1627676_at	CG1074	0.00610284	1.6614
1641476_a_at	Timp	0.0137543	1.66061
1636028_at	CG6723	0.0117516	1.65966
1628982_at	NPFR1	0.00201683	1.65917
1629565_s_at	CG30160 /// Tsp42Eb	0.0110926	1.65627
1627512_at	CG31915	0.0228192	1.65572
1633186_s_at	CG9153	0.000870922	1.65508
1630263_at	CG31370	0.0477732	1.65437
1641487_a_at	Trxr-1	0.00831553	1.65285
1634842_a_at	CG11160	0.00992251	1.65167
1623732_at	CG31410	0.00251076	1.6499
1628964_at	CG4804	0.0168708	1.64684
1636980_s_at	Fsn	0.00454075	1.64553
1625450_at	mthl14	0.0429253	1.64431
1638225_a_at	inx7	0.00236033	1.64379
1624417_a_at	CG10186	0.0153264	1.6436
1641131_at	CG5621	0.00690089	1.64148
1629938_at	Ctr1A	0.0455808	1.64032
1631805_at	CG3397	0.0090935	1.6393
1623702_at	CG3226	0.0152071	1.63766
1633955_at	pcl	0.00783723	1.63664
1625262_at	CG17786	0.0383071	1.63558
1627538_at	CG6770	0.00948065	1.63523
1627242_at	l(2)efl	0.000557264	1.63412
1626081_at	CG8837	0.0314809	1.634
1632498_at	CG15629	0.000913859	1.63285
1638783_at	mRpL48	0.00457463	1.63194
1634174_at	CG9702	0.0103984	1.63003
1636585_a_at	hig	0.0102707	1.62985
1627411_at	CG14427	0.00120844	1.6288
1622933_at	CG10344	0.0103063	1.62446
1628302_at	CG13748	0.00981047	1.62354
1641618_at	Gycalpha99B	0.00128352	1.62353
1638080_at	CG13658	0.00497223	1.6231
1629525_at	CG30152 /// DafsCG30152 /// DmirCG10404 /// DpseGA15681	0.00429884	1.62089
1629009_at	Cyp28a5	0.0054177	1.61685
1639907_at	CG11951	0.00702068	1.61683
1627060_s_at	Gel	0.007965	1.61669
1633047_at	CG1809	0.0181031	1.61643
1626715_at	CG5084	0.0359891	1.61547
1627239_s_at	CG42321	0.0484211	1.61479
1628539_at	CG31174	0.0324899	1.61459
1635218_at	CG11009	0.000386063	1.61416
1631420_at	CG9509	0.0129857	1.61247
1629207_at	CG6287 /// DsimGD22186	0.00111677	1.61136
1627434_at	CG5741	0.00103981	1.60982
1638981_at	Ugt86Dh	0.0268572	1.60814
1625280_at	amon	0.00263997	1.60745
1629358_s_at	Tsp29Fb	0.0235514	1.60686
1638139_at	CG31664	0.0386215	1.60682
1625680_a_at	CG5792	0.0348892	1.60492
1624452_a_at	ple	0.0435685	1.60193
1631167_at	CG5023	0.0399783	1.59948
1633059_at	CG6357	0.0180866	1.59835
1637772_at	CG4726	0.00473619	1.59759
1636474_at	CG12602	0.012764	1.59653
1637589_at	CG15423	0.015296	1.59588
1635140_at	CG15515	0.0474497	1.59462
1637113_s_at	abba	0.0152153	1.59285
1635715_at	His4:CG31611 /// His4:CG33869 /// His4:CG33871 /// His4:CG33873 /// His4:CG33875 /// His4:CG33877 /// His4:CG33879 /// His4:CG33881 /// His4:CG33883 /// His4:CG33885 /// His4:CG33887 /// His4:CG33889 /// His4:CG33891 /// His4:CG33893 /// His4:CG33895 /// His4:CG33897 /// His4:CG33899 /// His4:CG33901 /// His4:CG33903 /// His4:CG33905 /// His4:CG33907 /// His4:CG33909	0.0480781	1.59241
1625901_s_at	CG34172	0.0015655	1.59238
1629091_at	CG5177	0.0423761	1.59217
1628564_at	Spn43Ad	0.0123211	1.59165
1629491_at	CG13318	0.0102399	1.5897
1634249_s_at	Pdsw	0.0334102	1.58921
1638490_at	CG15365	0.00190157	1.58836
1633329_at	yellow-h	0.0348318	1.58688
1636564_at	CG14757	0.0474944	1.58672
1623693_a_at	drongo	0.0127305	1.58645
1629277_at	CG31475	0.00210995	1.5858
1628105_a_at	Prm	0.023779	1.58507
1634731_at	Cyp4p3	0.0488352	1.58491
1640903_at	CG4367	0.00656515	1.58353
1628780_at	CG11582	0.00758866	1.58242
1637593_at	CG15537	0.00174665	1.58159
1624888_at	CG7081	0.0438129	1.58106
1629983_at	CG1578	0.0368715	1.57508
1626529_at	CG42337	0.0241743	1.57504
1639255_s_at	CG1516	0.00172163	1.57263
1629981_at	LamC	0.00687067	1.57227
1627659_at	---	0.0416492	1.56936
1628236_at	wntD	0.00292525	1.56893
1624567_at	Rab35	0.00187999	1.56891
1632001_at	CG7102	0.0205852	1.56844
1637847_at	CG5362	0.0372071	1.5665
1623752_at	CG5959	0.00600103	1.56611
1632636_at	CG2145	0.0424275	1.56596
1626910_at	CG15282	0.00156755	1.56445
1625266_at	Ag5r	0.000303566	1.56423
1634845_at	Tsp42Ef	0.0217687	1.56339
1628290_s_at	CG17292	0.00950453	1.56304
1624726_s_at	CG7145	0.0159234	1.56245
1626146_at	Obp46a	0.0167197	1.56229
1634739_a_at	Pfk	0.0107054	1.56189
1634119_at	CG14892	0.0142615	1.56109
1632772_at	CG15203	0.0248548	1.55923
1636605_at	CG2816	0.0046748	1.5568
1637752_a_at	CG9363	0.0379226	1.55553
1630702_at	CG14590	0.000410044	1.55544
1636074_at	beat-Vb	0.00921373	1.55523
1639624_at	CG6688	0.0026365	1.55393
1637816_s_at	CG1607 /// Tpi	0.0134711	1.5539
1638550_s_at	Pgi	0.00517412	1.55304
1627869_at	Jon25Bi	0.000127878	1.55228
1632633_at	TpnC25D	0.0373806	1.55214
1625859_at	Cct2	0.00861271	1.55174
1634822_a_at	CG10344	0.0240568	1.54855
1641513_at	CG12239	0.000106492	1.54849
1633489_at	beat-Ic	0.0332236	1.54809
1637584_at	pgant3	0.0469138	1.54626
1635041_at	CG32225	0.0355174	1.54564
1636546_s_at	CG1640	0.000763833	1.54481
1626708_at	Cbl	0.00984543	1.54399
1632886_at	CG13247	0.00662347	1.54333
1632055_at	kappaTry	0.029928	1.54323
1629822_a_at	CG15506	0.00280778	1.54308
1627123_at	CG5828	0.0131505	1.54103
1633931_a_at	VhaSFD	0.00245313	1.5405
1635808_s_at	CG8790	0.0212855	1.54036
1632226_at	Fie	0.00396569	1.53963
1638305_at	Mip	0.00383342	1.53902
1630261_a_at	up	0.0388621	1.53788
1628027_a_at	PyK	0.00442824	1.53759
1641357_at	CG1315	0.000782572	1.53422
1635844_at	CG15887	0.0257583	1.53253
1627373_at	Tsp42Eg	0.0217832	1.53236
1634650_at	galectin	0.0493144	1.53191
1623080_at	CG18410	0.0395803	1.53126
1637129_at	GstE3	0.00198592	1.53083
1623289_at	Obp83ef	0.00282516	1.53017
1631121_at	CG7267	0.000708826	1.52914
1629199_at	Ag5r2	0.00876352	1.52741
1623800_at	CG18682	0.0114853	1.5272
1638880_at	Csas	0.0284375	1.52709
1631693_at	CG9616	0.00498305	1.525
1634957_at	Dh	0.0139397	1.5248
1624834_at	CG14015	0.0214243	1.52387
1635800_at	CG5431	0.00180768	1.52386
1629448_at	CG14358	0.000173807	1.52282
1638581_at	Ubqn	0.0255201	1.52276
1635959_at	CG13461	0.00445952	1.52216
1633272_at	CG9090	0.0128753	1.52132
1633573_a_at	att-ORFA /// att-ORFB	0.0209864	1.52019
1640661_at	Ack	0.00832339	1.51958
1624993_at	CG4377	0.00567673	1.51845
1631078_at	zpg	0.0316601	1.51575
1626718_at	CG33127	0.000792944	1.51573
1633061_at	Mgat2	0.000547681	1.51512
1634017_at	CG12017	0.0123198	1.51462
1623006_at	SerT	0.00151575	1.5145
1624213_at	CG15535	0.0476031	1.51396
1632179_at	Sptr	0.0212113	1.51344
1633086_s_at	CG1213	0.0150537	1.51314
1638704_at	Kap3	0.0142929	1.51192
1634678_at	CG13108	0.0499493	1.51145
1625996_s_at	BG642312	0.0388791	1.51085
1630421_at	CG33170	0.0268747	1.50725
1639363_at	CG31345	0.00876074	1.50655
1633498_at	CG7188	0.00331634	1.5046
1634709_at	CG12402	0.0252267	1.50364
1625964_at	rec	0.0114102	1.50349
1640976_at	---	0.00705942	1.50265
1641677_at	slbo	0.00175279	1.50164
1633425_at	Smvt	0.0127613	1.50138
1633632_at	CG32944	0.0188239	1.50128
